# Supplementary material for: Machine learning-based identification of proteomic markers in colorectal cancer using UK Biobank data
Source: Front Oncol. 2025 Jan 7;14:1505675. doi: 10.3389/fonc.2024.1505675 (PMC11746037; doi:10.3389/fonc.2024.1505675)
Supplement: Supplementary file 1 [file Table9.xlsx]

## Sheet: pvals_cases_controls
ID	controlLOG10P	gene	controlBETA	caseLOG10P	caseBETA	Diagnosis
rs2428489	222.319	TFF3	0.323495	5.06489	0.332317	Diagnosed After Sample
rs2519093	5.16146	TFF3	-0.0351451	15.927	-0.707637	Diagnosed Before Sample
rs2519093	5.16146	TFF3	-0.0351451	46.2715	-0.834057	Diagnosed After Sample
rs9411378	5.04812	TFF3	-0.0336053	9.15088	-0.488024	Diagnosed Before Sample
rs9411378	5.04812	TFF3	-0.0336053	26.1025	-0.586272	Diagnosed After Sample
rs507666	5.11442	TFF3	-0.0349549	15.8659	-0.705975	Diagnosed Before Sample
rs507666	5.11442	TFF3	-0.0349549	45.9361	-0.830329	Diagnosed After Sample
9:136151579_TGGTGCAGGCGCAGGAAAAAATTGTGGCAATTCCTCA_T	5.0868	TFF3	-0.0348098	15.8659	-0.705975	Diagnosed Before Sample
9:136151579_TGGTGCAGGCGCAGGAAAAAATTGTGGCAATTCCTCA_T	5.0868	TFF3	-0.0348098	45.851	-0.829328	Diagnosed After Sample
rs368565	7.52793	SELE	-0.0287642	8.26936	-0.262939	Diagnosed After Sample
rs35106244	5.64563	SELE	0.0252343	8.13133	0.254734	Diagnosed After Sample
rs679574	7.52243	SELE	0.0284015	9.60124	0.273339	Diagnosed After Sample
rs516316	7.52362	SELE	0.0283989	9.59965	0.273309	Diagnosed After Sample
rs516246	7.55237	SELE	0.0284567	9.59965	0.273309	Diagnosed After Sample
rs492602	7.46431	SELE	0.0282774	9.59965	0.273309	Diagnosed After Sample
rs681343	7.426	SELE	0.0281912	9.59965	0.273309	Diagnosed After Sample
rs281377	8.60236	SELE	-0.0308041	8.75356	-0.26905	Diagnosed After Sample
rs601338	7.49341	SELE	0.028344	9.59965	0.273309	Diagnosed After Sample
rs602662	6.07301	SELE	0.0253089	7.99691	0.247971	Diagnosed After Sample
rs485186	6.36937	SELE	0.0259927	7.82861	0.245526	Diagnosed After Sample
rs485073	6.14774	SELE	0.0255393	8.10806	0.251086	Diagnosed After Sample
rs603985	6.11615	SELE	0.0254647	8.11935	0.25119	Diagnosed After Sample
rs571689	5.9744	SELE	0.0251148	7.9755	0.248536	Diagnosed After Sample
rs570794	5.9782400000000004	SELE	0.0251239	7.974	0.248533	Diagnosed After Sample
rs569970	5.98143	SELE	0.0251314	7.97266	0.248524	Diagnosed After Sample
rs2251034	5.91356	SELE	0.0249625	7.94974	0.246799	Diagnosed After Sample
rs772423883	5.91065	SELE	0.0249784	7.95474	0.247104	Diagnosed After Sample
rs2432132	5.90011	SELE	0.0261054	6.7481	0.233694	Diagnosed After Sample
rs507855	6.01583	SELE	0.0252398	8.11036	0.249253	Diagnosed After Sample
rs507766	6.01672	SELE	0.0252434	8.10926	0.249231	Diagnosed After Sample
rs507711	6.04314	SELE	0.0253044	8.10868	0.249218	Diagnosed After Sample
rs506897	5.96634	SELE	0.0250888	7.9683	0.246872	Diagnosed After Sample
rs504963	6.02304	SELE	0.0252193	8.08032	0.248423	Diagnosed After Sample
rs632111	5.90785	SELE	0.024947	8.04021	0.247932	Diagnosed After Sample
rs503279	5.986	SELE	0.0251313	7.96189	0.246724	Diagnosed After Sample
rs633372	5.84135	SELE	0.0247937	7.92983	0.246379	Diagnosed After Sample
rs2638280	5.50794	SELE	0.024104	8.03881	0.249691	Diagnosed After Sample
rs2548458	5.69447	SELE	0.024707	7.78439	0.246907	Diagnosed After Sample
rs2548459	5.74584	SELE	0.024575	7.95555	0.246736	Diagnosed After Sample
rs692854	5.9778	SELE	0.0251248	7.77479	0.243931	Diagnosed After Sample
19:49209543_CAA_C	5.87532	SELE	0.0249075	7.7988	0.245133	Diagnosed After Sample
rs1688264	5.87941	SELE	0.0248937	7.79775	0.244721	Diagnosed After Sample
rs1704773	5.97584	SELE	0.0251142	7.73742	0.243481	Diagnosed After Sample
rs646327	6.2829	SELE	0.0258283	7.87048	0.245322	Diagnosed After Sample
rs78736419	5.28358	SELE	0.0251165	7.17462	0.249076	Diagnosed After Sample
rs36195416	5.28349	SELE	0.0251161	7.17753	0.249124	Diagnosed After Sample
rs676388	5.70159	SELE	0.0244945	8.77822	0.260878	Diagnosed After Sample
rs584768	5.62024	SELE	0.024318	8.79892	0.261448	Diagnosed After Sample
rs2452170	5.60544	SELE	0.024283	8.80181	0.261525	Diagnosed After Sample
rs28894750	5.70699	SELE	0.0245473	8.71528	0.26071	Diagnosed After Sample
rs2638282	5.39696	SELE	0.0237727	8.94436	0.263936	Diagnosed After Sample
19:49213853_AT_A	6.75321	SELE	-0.0271577	8.32546	-0.264896	Diagnosed After Sample
rs281379	5.81375	SELE	0.0248273	8.72669	0.262245	Diagnosed After Sample
rs4002471	6.15584	SELE	0.0257731	6.75807	0.232026	Diagnosed After Sample
rs35866622	6.28038	SELE	0.0261712	7.83387	0.249482	Diagnosed After Sample
rs33988101	6.13167	SELE	0.0257277	6.78441	0.232696	Diagnosed After Sample
rs12978750	6.13528	SELE	0.0257397	6.77585	0.232513	Diagnosed After Sample
rs12978752	6.14231	SELE	0.0257561	6.77435	0.232486	Diagnosed After Sample
rs12979278	6.07635	SELE	0.025592	6.68384	0.230653	Diagnosed After Sample
rs660745	6.06186	SELE	0.025398	6.31267	0.221557	Diagnosed After Sample
rs11672900	6.57801	SELE	0.0267423	6.14592	0.220299	Diagnosed After Sample
19:49220791_CT_C	6.45465	SELE	-0.0274597	5.93234	-0.229391	Diagnosed After Sample
rs4302147	5.1975	SELE	0.024753	6.80238	0.241708	Diagnosed After Sample
rs281395	5.39399	SELE	-0.0248463	5.40926	-0.216814	Diagnosed After Sample
rs281394	5.51448	SELE	-0.0252504	5.34179	-0.216001	Diagnosed After Sample
rs281393	5.49702	SELE	-0.0251651	5.48533	-0.219041	Diagnosed After Sample
rs11882796	6.89295	SELE	0.0274158	6.91671	0.233498	Diagnosed After Sample
rs11666792	7.09077	SELE	0.0277916	7.75227	0.247191	Diagnosed After Sample
rs12979891	7.08549	SELE	0.0277781	7.74881	0.247112	Diagnosed After Sample
rs11878908	7.17407	SELE	0.0279644	7.51199	0.243351	Diagnosed After Sample
rs2287921	7.0385	SELE	0.0276597	7.34145	0.240341	Diagnosed After Sample
rs479486	6.31077	SELE	0.0259562	7.67643	0.246586	Diagnosed After Sample
rs8112983	6.86175	SELE	0.0272471	7.7561	0.247902	Diagnosed After Sample
rs2287922	7.04235	SELE	0.0276819	7.93689	0.249621	Diagnosed After Sample
rs281408	7.65231	SELE	-0.0290308	7.24649	-0.240098	Diagnosed After Sample
rs412712	7.18684	SELE	-0.0280323	7.17301	-0.238917	Diagnosed After Sample
rs439523	6.47042	SELE	0.0262352	7.20604	0.231951	Diagnosed After Sample
rs34801352	5.56904	SELE	0.0245053	5.82435	0.2053	Diagnosed After Sample
rs12979144	7.63696	SELE	-0.0290373	7.39702	-0.243427	Diagnosed After Sample
rs12978499	7.59916	SELE	-0.0289587	7.39671	-0.243422	Diagnosed After Sample
rs418464	6.08076	SELE	0.0254729	7.67419	0.239718	Diagnosed After Sample
rs452270	5.80573	SELE	0.0247968	7.33682	0.234587	Diagnosed After Sample
rs1231281	6.07144	SELE	0.0253538	7.50094	0.235933	Diagnosed After Sample
rs12981072	6.41406	SELE	-0.0263436	6.77698	-0.23393	Diagnosed After Sample
rs380743	5.94462	SELE	0.0252879	7.2649	0.235137	Diagnosed After Sample
rs427248	6.00253	SELE	0.0254206	7.29369	0.235432	Diagnosed After Sample
rs56066508	6.41234	SELE	-0.0262437	7.05074	-0.23687	Diagnosed After Sample
rs973579	5.91037	SELE	0.0250656	7.6095	0.238485	Diagnosed After Sample
rs2307018	5.75513	SELE	-0.0246973	7.09984	-0.238568	Diagnosed After Sample
rs2307019	5.72697	SELE	-0.0246282	7.09222	-0.238421	Diagnosed After Sample
rs838147	5.88987	SELE	-0.0249358	7.46913	-0.236593	Diagnosed After Sample
rs12462324	6.27393	SELE	-0.0259848	6.85158	-0.235273	Diagnosed After Sample
rs12460295	6.27608	SELE	-0.0259903	6.85044	-0.23526	Diagnosed After Sample
rs11672046	6.34183	SELE	-0.0261489	6.84909	-0.235348	Diagnosed After Sample
rs8108136	6.34656	SELE	-0.0261617	6.84804	-0.235357	Diagnosed After Sample
rs8108468	6.35035	SELE	-0.0261719	6.84611	-0.235351	Diagnosed After Sample
rs8111288	6.32762	SELE	-0.0261224	6.86008	-0.23547	Diagnosed After Sample
rs8111399	6.33854	SELE	-0.02615	6.84626	-0.23542	Diagnosed After Sample
rs11381763	6.22211	SELE	-0.0259829	6.88614	-0.235962	Diagnosed After Sample
rs56098615	6.22254	SELE	-0.025984	6.88629	-0.235967	Diagnosed After Sample
rs8111208	6.34175	SELE	-0.0261588	6.84264	-0.235368	Diagnosed After Sample
rs838146	6.21809	SELE	-0.0258791	7.58379	-0.238797	Diagnosed After Sample
rs11083948	6.36705	SELE	-0.0262184	6.84281	-0.235406	Diagnosed After Sample
rs12611201	6.3504	SELE	-0.0261839	6.84277	-0.23547	Diagnosed After Sample
rs12611203	6.33927	SELE	-0.0261606	6.84028	-0.235422	Diagnosed After Sample
rs12611211	6.3502	SELE	-0.0261862	6.84456	-0.235531	Diagnosed After Sample
rs12982115	6.38751	SELE	-0.0262815	6.83121	-0.235384	Diagnosed After Sample
rs838145	5.47567	SELE	-0.0244102	7.38297	-0.237628	Diagnosed After Sample
rs12975033	6.43214	SELE	-0.0263945	6.7557	-0.233901	Diagnosed After Sample
rs8102032	5.95469	SELE	-0.0252691	6.75434	-0.234429	Diagnosed After Sample
rs8104897	5.93229	SELE	-0.0252167	6.75405	-0.234426	Diagnosed After Sample
rs8105137	5.95851	SELE	-0.0252802	6.75322	-0.234428	Diagnosed After Sample
rs8106205	6.97527	SELE	-0.0274213	7.08237	-0.2371	Diagnosed After Sample
rs838144	6.32227	SELE	-0.0260145	7.28259	-0.23354	Diagnosed After Sample
rs11667321	6.9714	SELE	-0.0274188	7.07677	-0.237112	Diagnosed After Sample
rs28400015	6.53093	SELE	-0.0266464	6.79176	-0.235352	Diagnosed After Sample
rs28400014	7.13856	SELE	-0.0277508	7.09859	-0.236741	Diagnosed After Sample
rs28745910	6.11747	SELE	-0.0256811	7.49473	-0.239192	Diagnosed After Sample
rs838133	6.13156	SELE	-0.0264478	6.19841	-0.223216	Diagnosed After Sample
rs1698114	6.72971	SELE	-0.0286686	5.74782	-0.221212	Diagnosed After Sample
rs1698113	6.85951	SELE	-0.028958	5.77216	-0.221655	Diagnosed After Sample
rs7868232	386.518	SELE	-0.300329	7.89119	-0.285236	Diagnosed After Sample
rs35434910	481.343	SELE	-0.352241	10.6352	-0.351016	Diagnosed After Sample
9:136045422_CA_C	298.719	SELE	0.247642	5.18525	0.214907	Diagnosed After Sample
rs6597604	326.511	SELE	-0.260346	6.29293	-0.236985	Diagnosed After Sample
rs2886307	337.679	SELE	-0.265729	6.15582	-0.235276	Diagnosed After Sample
rs11793170	342.541	SELE	-0.268326	6.25356	-0.237448	Diagnosed After Sample
rs35333961	307.461	SELE	-0.250944	5.19281	-0.210053	Diagnosed After Sample
rs75558026	305.379	SELE	-0.25025	5.1916	-0.210082	Diagnosed After Sample
rs35301114	305.456	SELE	-0.250286	5.1916	-0.210082	Diagnosed After Sample
rs34287205	306.442	SELE	-0.250419	5.19916	-0.210185	Diagnosed After Sample
rs76123860	306.758	SELE	-0.250599	5.47819	-0.216354	Diagnosed After Sample
rs35535549	307.412	SELE	-0.250972	5.53287	-0.217607	Diagnosed After Sample
rs11793870	303.644	SELE	-0.249619	5.53413	-0.217694	Diagnosed After Sample
rs6597606	304.191	SELE	-0.249294	5.54909	-0.21794	Diagnosed After Sample
rs10901240	308.811	SELE	-0.251413	5.26857	-0.212109	Diagnosed After Sample
rs11244025	308.73	SELE	-0.251395	5.26776	-0.212106	Diagnosed After Sample
rs11788544	300.392	SELE	-0.247462	5.53065	-0.218202	Diagnosed After Sample
rs4348570	291.989	SELE	-0.240427	5.05269	-0.208512	Diagnosed After Sample
rs11795315	312.787	SELE	-0.254086	5.71981	-0.225896	Diagnosed After Sample
rs4128808	316.416	SELE	-0.255377	5.68307	-0.225137	Diagnosed After Sample
rs11244037	656.771	SELE	-0.420759	11.2231	-0.367061	Diagnosed After Sample
rs7857390	564.242	SELE	-0.316836	9.89614	-0.29215	Diagnosed After Sample
rs7873635	569.705	SELE	-0.316666	10.5793	-0.301782	Diagnosed After Sample
rs8176719	1649.18	SELE	-0.558404	7.78504	-0.38196	Diagnosed Before Sample
rs8176719	1649.18	SELE	-0.558404	21.7265	-0.465227	Diagnosed After Sample
rs8176715	643.112	SELE	-0.334341	12.7569	-0.332203	Diagnosed After Sample
rs4962040	572.057	SELE	0.317322	10.6523	0.302272	Diagnosed After Sample
rs8176702	574.119	SELE	0.317944	10.741	0.303527	Diagnosed After Sample
rs2073826	636.88	SELE	0.332711	13.0668	0.331626	Diagnosed After Sample
rs687621	1784.69	SELE	-0.588695	7.49026	-0.369688	Diagnosed Before Sample
rs687621	1784.69	SELE	-0.588695	24.6918	-0.505431	Diagnosed After Sample
rs687289	1800.7	SELE	-0.591272	7.65115	-0.373962	Diagnosed Before Sample
rs687289	1800.7	SELE	-0.591272	25.4897	-0.512314	Diagnosed After Sample
rs2073827	638.881	SELE	0.333065	13.3508	0.335458	Diagnosed After Sample
rs2073828	639.156	SELE	0.333142	13.3477	0.335408	Diagnosed After Sample
rs8176691	577.763	SELE	0.318932	10.811	0.304612	Diagnosed After Sample
rs8176690	644.982	SELE	0.334863	13.0232	0.331627	Diagnosed After Sample
rs797039819	638.558	SELE	0.333708	12.4999	0.325261	Diagnosed After Sample
rs8176689	645.971	SELE	0.33513	13.0036	0.331266	Diagnosed After Sample
9:136138607_TTTTTGTTGTTGTTGTTG_T	580.965	SELE	0.320518	10.7656	0.304748	Diagnosed After Sample
9:136138765_GCGCCCACCACTA_G	3317.47	SELE	-0.988416	16.1039	-0.729721	Diagnosed Before Sample
9:136138765_GCGCCCACCACTA_G	3317.47	SELE	-0.988416	47.4739	-0.859468	Diagnosed After Sample
rs657152	1616.36	SELE	-0.549804	7.63131	-0.376248	Diagnosed Before Sample
rs657152	1616.36	SELE	-0.549804	20.6327	-0.449975	Diagnosed After Sample
rs8176682	582.012	SELE	0.32005	10.6932	0.303289	Diagnosed After Sample
rs8176681	643.343	SELE	0.334428	13.0075	0.331165	Diagnosed After Sample
rs782134971	2292.79	SELE	-0.723268	10.6359	-0.497196	Diagnosed Before Sample
rs782134971	2292.79	SELE	-0.723268	30.1161	-0.588043	Diagnosed After Sample
rs782095625	1732.46	SELE	-0.600133	7.35868	-0.374698	Diagnosed Before Sample
rs782095625	1732.46	SELE	-0.600133	23.1523	-0.504037	Diagnosed After Sample
9:136141646_CAA_C	1605.49	SELE	-0.551839	5.70537	-0.312094	Diagnosed Before Sample
9:136141646_CAA_C	1605.49	SELE	-0.551839	21.8784	-0.459516	Diagnosed After Sample
rs2519093	3355.98	SELE	-0.982299	15.927	-0.707637	Diagnosed Before Sample
rs2519093	3355.98	SELE	-0.982299	46.2715	-0.834057	Diagnosed After Sample
rs139561292	628.499	SELE	-0.333627	12.7283	-0.329845	Diagnosed After Sample
rs514659	1771.52	SELE	-0.583962	8.10304	-0.384092	Diagnosed Before Sample
rs514659	1771.52	SELE	-0.583962	24.3133	-0.494694	Diagnosed After Sample
rs644234	1595.98	SELE	-0.546571	8.10577	-0.385211	Diagnosed Before Sample
rs644234	1595.98	SELE	-0.546571	20.4751	-0.448342	Diagnosed After Sample
rs643434	1595.35	SELE	-0.546553	8.10577	-0.385211	Diagnosed Before Sample
rs643434	1595.35	SELE	-0.546553	20.5124	-0.448977	Diagnosed After Sample
9:136142671_AT_A	646.952	SELE	0.337611	12.2965	0.323653	Diagnosed After Sample
rs543040	1764.4	SELE	-0.585771	8.0947	-0.383984	Diagnosed Before Sample
rs543040	1764.4	SELE	-0.585771	24.8373	-0.505765	Diagnosed After Sample
rs613534	1596	SELE	-0.546574	8.10577	-0.385211	Diagnosed Before Sample
rs613534	1596	SELE	-0.546574	20.4756	-0.44835	Diagnosed After Sample
rs543968	1596	SELE	-0.546574	8.10577	-0.385211	Diagnosed Before Sample
rs543968	1596	SELE	-0.546574	20.4756	-0.44835	Diagnosed After Sample
rs36058710	1595.09	SELE	-0.58619	7.39661	-0.382469	Diagnosed Before Sample
rs36058710	1595.09	SELE	-0.58619	25.5496	-0.533422	Diagnosed After Sample
rs544873	1596	SELE	-0.546574	8.10577	-0.385211	Diagnosed Before Sample
rs544873	1596	SELE	-0.546574	20.4756	-0.44835	Diagnosed After Sample
rs545971	1774.24	SELE	-0.586198	8.10304	-0.384092	Diagnosed Before Sample
rs545971	1774.24	SELE	-0.586198	24.9107	-0.504757	Diagnosed After Sample
rs612169	1770.28	SELE	-0.585685	8.10304	-0.384092	Diagnosed Before Sample
rs612169	1770.28	SELE	-0.585685	24.9107	-0.504757	Diagnosed After Sample
rs8176668	572.688	SELE	0.317171	10.754	0.303616	Diagnosed After Sample
rs597988	1774.08	SELE	-0.586242	8.10062	-0.384037	Diagnosed Before Sample
rs597988	1774.08	SELE	-0.586242	24.9124	-0.504804	Diagnosed After Sample
rs597974	1763.5	SELE	-0.58572	8.26515	-0.39073	Diagnosed Before Sample
rs597974	1763.5	SELE	-0.58572	24.8753	-0.505038	Diagnosed After Sample
rs576123	1763.5	SELE	-0.58572	8.26515	-0.39073	Diagnosed Before Sample
rs576123	1763.5	SELE	-0.58572	24.8753	-0.505038	Diagnosed After Sample
rs576125	1763.5	SELE	-0.58572	8.26515	-0.39073	Diagnosed Before Sample
rs576125	1763.5	SELE	-0.58572	24.8753	-0.505038	Diagnosed After Sample
rs8176663	1774.25	SELE	-0.5862	8.10304	-0.384092	Diagnosed Before Sample
rs8176663	1774.25	SELE	-0.5862	24.9107	-0.504757	Diagnosed After Sample
rs7036642	572.268	SELE	0.317225	10.5682	0.300809	Diagnosed After Sample
rs491626	1774.25	SELE	-0.5862	8.10304	-0.384092	Diagnosed Before Sample
rs491626	1774.25	SELE	-0.5862	24.9107	-0.504757	Diagnosed After Sample
rs492488	1774.26	SELE	-0.586205	8.10304	-0.384092	Diagnosed Before Sample
rs492488	1774.26	SELE	-0.586205	24.9107	-0.504757	Diagnosed After Sample
rs493246	1774.26	SELE	-0.586204	8.10304	-0.384092	Diagnosed Before Sample
rs493246	1774.26	SELE	-0.586204	24.9107	-0.504757	Diagnosed After Sample
rs494242	1596.08	SELE	-0.546609	8.10577	-0.385211	Diagnosed Before Sample
rs494242	1596.08	SELE	-0.546609	20.4874	-0.448483	Diagnosed After Sample
rs495203	1774.27	SELE	-0.586216	8.10304	-0.384092	Diagnosed Before Sample
rs495203	1774.27	SELE	-0.586216	24.9249	-0.50491	Diagnosed After Sample
rs9411377	1917.94	SELE	-0.634153	9.57122	-0.451157	Diagnosed Before Sample
rs9411377	1917.94	SELE	-0.634153	27.6904	-0.557722	Diagnosed After Sample
rs587707823	963.071	SELE	-0.532674	13.1764	-0.43238	Diagnosed After Sample
rs587611953	764.952	SELE	-0.524434	12.4238	-0.467766	Diagnosed After Sample
rs13292932	1667.7	SELE	-0.579633	6.89514	-0.363251	Diagnosed Before Sample
rs13292932	1667.7	SELE	-0.579633	23.5038	-0.49796	Diagnosed After Sample
rs9411378	1983.11	SELE	-0.731168	9.15088	-0.488024	Diagnosed Before Sample
rs9411378	1983.11	SELE	-0.731168	26.1025	-0.586272	Diagnosed After Sample
rs582118	1774.57	SELE	-0.586305	8.10304	-0.384092	Diagnosed Before Sample
rs582118	1774.57	SELE	-0.586305	24.9362	-0.505052	Diagnosed After Sample
rs582094	1766.19	SELE	-0.58559	8.0147099999999991	-0.382137	Diagnosed Before Sample
rs582094	1766.19	SELE	-0.58559	24.9013	-0.50496	Diagnosed After Sample
rs34357864	1763.77	SELE	-0.585124	8.12963	-0.3847	Diagnosed Before Sample
rs34357864	1763.77	SELE	-0.585124	24.9683	-0.505104	Diagnosed After Sample
rs2769071	1770.45	SELE	-0.58589	8.09247	-0.383904	Diagnosed Before Sample
rs2769071	1770.45	SELE	-0.58589	24.9392	-0.505155	Diagnosed After Sample
rs782819119	1688.81	SELE	-0.580288	7.85988	-0.387225	Diagnosed Before Sample
rs782819119	1688.81	SELE	-0.580288	24.5903	-0.50822	Diagnosed After Sample
rs677355	1773.91	SELE	-0.586367	8.04193	-0.382713	Diagnosed Before Sample
rs677355	1773.91	SELE	-0.586367	24.9377	-0.505073	Diagnosed After Sample
rs59602812	1763.42	SELE	-0.585105	8.2194	-0.387865	Diagnosed Before Sample
rs59602812	1763.42	SELE	-0.585105	24.9801	-0.50538	Diagnosed After Sample
rs676996	1773.85	SELE	-0.586189	8.10304	-0.384092	Diagnosed Before Sample
rs676996	1773.85	SELE	-0.586189	24.9362	-0.505052	Diagnosed After Sample
rs676457	1773.77	SELE	-0.586177	8.10304	-0.384092	Diagnosed Before Sample
rs676457	1773.77	SELE	-0.586177	24.9362	-0.505052	Diagnosed After Sample
rs527210	1719.02	SELE	-0.580663	8.05169	-0.383985	Diagnosed Before Sample
rs527210	1719.02	SELE	-0.580663	23.3768	-0.490753	Diagnosed After Sample
rs782455289	1749.98	SELE	-0.583547	8.03618	-0.383244	Diagnosed Before Sample
rs782455289	1749.98	SELE	-0.583547	24.8283	-0.504253	Diagnosed After Sample
rs550057	2284.43	SELE	-0.721034	11.0504	-0.502595	Diagnosed Before Sample
rs550057	2284.43	SELE	-0.721034	30.1071	-0.587908	Diagnosed After Sample
rs674302	1773.47	SELE	-0.586091	8.10304	-0.384092	Diagnosed Before Sample
rs674302	1773.47	SELE	-0.586091	24.9249	-0.50491	Diagnosed After Sample
rs7046674	572.21	SELE	0.317118	10.7582	0.303699	Diagnosed After Sample
rs554833	1778.48	SELE	-0.586993	8.10304	-0.384092	Diagnosed Before Sample
rs554833	1778.48	SELE	-0.586993	24.9851	-0.50544	Diagnosed After Sample
rs8176649	574.66	SELE	0.318319	10.683	0.302868	Diagnosed After Sample
rs660340	747.782	SELE	-0.357968	10.0422	-0.281164	Diagnosed After Sample
rs581107	747.526	SELE	-0.357799	10.0571	-0.281373	Diagnosed After Sample
rs659104	747.586	SELE	-0.357944	10.0543	-0.281336	Diagnosed After Sample
rs647800	678.223	SELE	-0.342203	7.98739	-0.24889	Diagnosed After Sample
rs473533	747.265	SELE	-0.357852	10.055	-0.281345	Diagnosed After Sample
rs475419	751.812	SELE	-0.358992	10.055	-0.281345	Diagnosed After Sample
rs476410	748.301	SELE	-0.358149	10.0542	-0.28117	Diagnosed After Sample
rs645982	748.087	SELE	-0.358084	10.0527	-0.281319	Diagnosed After Sample
rs500498	752.615	SELE	-0.359513	10.0301	-0.280865	Diagnosed After Sample
rs500499	752.462	SELE	-0.359487	10.0297	-0.280862	Diagnosed After Sample
rs781822643	1586.67	SELE	-0.548317	8.91119	-0.406832	Diagnosed Before Sample
rs781822643	1586.67	SELE	-0.548317	20.2777	-0.448063	Diagnosed After Sample
rs8176645	1209.94	SELE	-0.556304	6.20388	-0.383873	Diagnosed Before Sample
rs8176645	1209.94	SELE	-0.556304	14.0069	-0.42046	Diagnosed After Sample
rs505922	1812.19	SELE	-0.593816	9.00611	-0.404222	Diagnosed Before Sample
rs505922	1812.19	SELE	-0.593816	25.2645	-0.508576	Diagnosed After Sample
rs507666	3346.32	SELE	-0.980541	15.8659	-0.705975	Diagnosed Before Sample
rs507666	3346.32	SELE	-0.980541	45.9361	-0.830329	Diagnosed After Sample
rs529565	1798.43	SELE	-0.591061	9.19662	-0.408859	Diagnosed Before Sample
rs529565	1798.43	SELE	-0.591061	25.1063	-0.507908	Diagnosed After Sample
rs630510	814.732	SELE	-0.372246	9.02849	-0.268628	Diagnosed After Sample
rs115478735	3274.38	SELE	-0.980083	15.2416	-0.699236	Diagnosed Before Sample
rs115478735	3274.38	SELE	-0.980083	46.5843	-0.846368	Diagnosed After Sample
rs630014	814.729	SELE	-0.372245	9.02849	-0.268628	Diagnosed After Sample
rs532436	3348.51	SELE	-0.980225	15.8659	-0.705975	Diagnosed Before Sample
rs532436	3348.51	SELE	-0.980225	45.9481	-0.830835	Diagnosed After Sample
rs616154	780.915	SELE	-0.364321	8.80416	-0.26439	Diagnosed After Sample
rs559723	780.518	SELE	-0.364214	8.86737	-0.26552	Diagnosed After Sample
9:136151579_TGGTGCAGGCGCAGGAAAAAATTGTGGCAATTCCTCA_T	3345.64	SELE	-0.979377	15.8659	-0.705975	Diagnosed Before Sample
9:136151579_TGGTGCAGGCGCAGGAAAAAATTGTGGCAATTCCTCA_T	3345.64	SELE	-0.979377	45.851	-0.829328	Diagnosed After Sample
rs600038	2854.55	SELE	-0.865668	14.6658	-0.652337	Diagnosed Before Sample
rs600038	2854.55	SELE	-0.865668	36.4857	-0.705701	Diagnosed After Sample
rs8176635	289.655	SELE	0.23506	5.91126	0.217992	Diagnosed After Sample
rs651007	2848.08	SELE	-0.864198	14.8034	-0.655576	Diagnosed Before Sample
rs651007	2848.08	SELE	-0.864198	35.6589	-0.694388	Diagnosed After Sample
rs579459	2849.17	SELE	-0.863885	14.8034	-0.655576	Diagnosed Before Sample
rs579459	2849.17	SELE	-0.863885	35.6589	-0.694388	Diagnosed After Sample
rs649129	2846.13	SELE	-0.864674	14.8064	-0.655777	Diagnosed Before Sample
rs649129	2846.13	SELE	-0.864674	35.6722	-0.695135	Diagnosed After Sample
rs495828	2830.4	SELE	-0.8575	14.8034	-0.655576	Diagnosed Before Sample
rs495828	2830.4	SELE	-0.8575	35.3159	-0.688566	Diagnosed After Sample
rs635634	3320.05	SELE	-0.980642	15.8659	-0.705975	Diagnosed Before Sample
rs635634	3320.05	SELE	-0.980642	44.6061	-0.814706	Diagnosed After Sample
rs633862	776.404	SELE	-0.365837	9.77133	-0.276824	Diagnosed After Sample
rs558240	1038.84	SELE	-0.435194	5.92962	-0.316975	Diagnosed Before Sample
rs558240	1038.84	SELE	-0.435194	13.6106	-0.333244	Diagnosed After Sample
rs623179	412.235	SELE	-0.283094	5.83145	-0.217199	Diagnosed After Sample
rs9411395	989.103	SELE	-0.435917	6.33799	-0.321623	Diagnosed Before Sample
rs9411395	989.103	SELE	-0.435917	14.5496	-0.365427	Diagnosed After Sample
rs113103566	132.135	SELE	-0.175992	5.6922	-0.246541	Diagnosed After Sample
rs587634593	543.273	SELE	0.364623	8.33691	0.306714	Diagnosed After Sample
rs2073935	382.334	SELE	0.285506	6.27425	0.241774	Diagnosed After Sample
rs623179	7.97713	RETN	-0.0365507	5.83145	-0.217199	Diagnosed After Sample
rs9411395	5.58379	RETN	-0.0298017	6.33799	-0.321623	Diagnosed Before Sample
rs9411395	5.58379	RETN	-0.0298017	14.5496	-0.365427	Diagnosed After Sample
rs587634593	8.81334	RETN	0.0432524	8.33691	0.306714	Diagnosed After Sample
rs2460457	6.01222	LCN2	0.0320051	5.69327	0.310631	Diagnosed Before Sample
rs8111874	5.45334	LCN2	0.0292262	6.89594	0.232438	Diagnosed After Sample
rs12462111	5.57175	LCN2	0.0295167	6.86818	0.23175	Diagnosed After Sample
rs35106244	5.8741	LCN2	0.0308983	8.13133	0.254734	Diagnosed After Sample
rs679574	7.1114	LCN2	0.0329824	9.60124	0.273339	Diagnosed After Sample
rs516316	7.06277	LCN2	0.0328526	9.59965	0.273309	Diagnosed After Sample
rs516246	7.02697	LCN2	0.0327595	9.59965	0.273309	Diagnosed After Sample
rs492602	7.19107	LCN2	0.0331799	9.59965	0.273309	Diagnosed After Sample
rs681343	7.06802	LCN2	0.0328613	9.59965	0.273309	Diagnosed After Sample
rs601338	7.17318	LCN2	0.0331411	9.59965	0.273309	Diagnosed After Sample
rs602662	6.24812	LCN2	0.0307956	7.99691	0.247971	Diagnosed After Sample
rs485186	6.42486	LCN2	0.0312841	7.82861	0.245526	Diagnosed After Sample
rs485073	6.45521	LCN2	0.0314252	8.10806	0.251086	Diagnosed After Sample
rs603985	6.39361	LCN2	0.0312573	8.11935	0.25119	Diagnosed After Sample
rs571689	6.13116	LCN2	0.0305143	7.9755	0.248536	Diagnosed After Sample
rs570794	6.12849	LCN2	0.0305072	7.974	0.248533	Diagnosed After Sample
rs569970	6.12766	LCN2	0.0305049	7.97266	0.248524	Diagnosed After Sample
rs2251034	6.03494	LCN2	0.0302358	7.94974	0.246799	Diagnosed After Sample
rs772423883	6.18251	LCN2	0.030673	7.95474	0.247104	Diagnosed After Sample
rs507855	6.20176	LCN2	0.0307436	8.11036	0.249253	Diagnosed After Sample
rs507766	6.19418	LCN2	0.0307248	8.10926	0.249231	Diagnosed After Sample
rs507711	6.1645	LCN2	0.0306424	8.10868	0.249218	Diagnosed After Sample
rs506897	6.11979	LCN2	0.0304755	7.9683	0.246872	Diagnosed After Sample
rs504963	6.10275	LCN2	0.0304274	8.08032	0.248423	Diagnosed After Sample
rs632111	5.93134	LCN2	0.0299468	8.04021	0.247932	Diagnosed After Sample
rs503279	6.12395	LCN2	0.030483	7.96189	0.246724	Diagnosed After Sample
rs633372	5.89027	LCN2	0.0298341	7.92983	0.246379	Diagnosed After Sample
rs2638280	5.81771	LCN2	0.0297619	8.03881	0.249691	Diagnosed After Sample
rs2548458	5.03855	LCN2	0.0276218	7.78439	0.246907	Diagnosed After Sample
rs2548459	5.97245	LCN2	0.0300741	7.95555	0.246736	Diagnosed After Sample
rs692854	6.11386	LCN2	0.0304687	7.77479	0.243931	Diagnosed After Sample
19:49209543_CAA_C	5.94261	LCN2	0.0300213	7.7988	0.245133	Diagnosed After Sample
rs1688264	5.92043	LCN2	0.02993	7.79775	0.244721	Diagnosed After Sample
rs1704773	5.97132	LCN2	0.0300657	7.73742	0.243481	Diagnosed After Sample
rs646327	6.08973	LCN2	0.0304001	7.87048	0.245322	Diagnosed After Sample
rs202155306	5.39568	LCN2	0.0348997	6.33379	0.266683	Diagnosed After Sample
rs676388	5.47843	LCN2	0.0286825	8.77822	0.260878	Diagnosed After Sample
rs584768	5.31544	LCN2	0.0282272	8.79892	0.261448	Diagnosed After Sample
rs2452170	5.31025	LCN2	0.0282128	8.80181	0.261525	Diagnosed After Sample
rs28894750	5.60582	LCN2	0.0291031	8.71528	0.26071	Diagnosed After Sample
rs2638282	5.14841	LCN2	0.0277275	8.94436	0.263936	Diagnosed After Sample
rs4002471	6.43229	LCN2	0.031627	6.75807	0.232026	Diagnosed After Sample
rs35866622	5.40109	LCN2	0.0288171	7.83387	0.249482	Diagnosed After Sample
rs33988101	6.66129	LCN2	0.0322587	6.78441	0.232696	Diagnosed After Sample
rs12978750	6.65469	LCN2	0.0322454	6.77585	0.232513	Diagnosed After Sample
rs12978752	6.64338	LCN2	0.0322153	6.77435	0.232486	Diagnosed After Sample
rs12979278	6.43191	LCN2	0.031630900000000003	6.68384	0.230653	Diagnosed After Sample
rs660745	6.5628	LCN2	0.0317779	6.31267	0.221557	Diagnosed After Sample
rs11672900	6.30896	LCN2	0.0312883	6.14592	0.220299	Diagnosed After Sample
rs4302147	5.16136	LCN2	0.0295235	6.80238	0.241708	Diagnosed After Sample
rs546308	5.14591	LCN2	0.0281838	5.4712	0.20676	Diagnosed After Sample
rs629504	5.10306	LCN2	0.0280584	5.47067	0.206752	Diagnosed After Sample
rs3859439	5.12145	LCN2	0.0281201	5.48176	0.207345	Diagnosed After Sample
rs519757	5.11516	LCN2	0.0281108	5.44685	0.206489	Diagnosed After Sample
rs11882796	5.73397	LCN2	0.0296453	6.91671	0.233498	Diagnosed After Sample
rs11666792	5.66361	LCN2	0.0293889	7.75227	0.247191	Diagnosed After Sample
rs12979891	5.63217	LCN2	0.0292955	7.74881	0.247112	Diagnosed After Sample
rs11878908	5.72947	LCN2	0.0295717	7.51199	0.243351	Diagnosed After Sample
rs2287921	5.75327	LCN2	0.0296272	7.34145	0.240341	Diagnosed After Sample
rs479486	7.11554	LCN2	0.0332184	7.67643	0.246586	Diagnosed After Sample
rs8112983	5.64899	LCN2	0.0292972	7.7561	0.247902	Diagnosed After Sample
rs2287922	5.51213	LCN2	0.0289431	7.93689	0.249621	Diagnosed After Sample
rs439523	6.65945	LCN2	0.0319317	7.20604	0.231951	Diagnosed After Sample
rs34801352	5.10906	LCN2	0.0279562	5.82435	0.2053	Diagnosed After Sample
rs380743	5.06696	LCN2	0.0277007	7.2649	0.235137	Diagnosed After Sample
rs427248	5.16794	LCN2	0.0280057	7.29369	0.235432	Diagnosed After Sample
rs838147	5.04683	LCN2	-0.0273961	7.46913	-0.236593	Diagnosed After Sample
rs838144	5.12288	LCN2	-0.027711	7.28259	-0.23354	Diagnosed After Sample
rs12459646	108.22	CEACAM5	-0.169331	5.55537	-0.244971	Diagnosed After Sample
rs34833226	122.32	CEACAM5	-0.180414	6.37763	-0.266661	Diagnosed After Sample
rs55973747	151.227	CEACAM5	-0.215575	6.18019	-0.277005	Diagnosed After Sample
rs34830510	122.464	CEACAM5	-0.180398	6.40916	-0.267263	Diagnosed After Sample
rs34783321	121.86	CEACAM5	-0.179847	6.4091	-0.267258	Diagnosed After Sample
rs7259449	122.472	CEACAM5	-0.180397	6.40985	-0.267265	Diagnosed After Sample
rs12460733	154.678	CEACAM5	-0.217606	5.90984	-0.271348	Diagnosed After Sample
rs12463042	122.463	CEACAM5	-0.180399	6.21167	-0.263841	Diagnosed After Sample
rs12460742	154.184	CEACAM5	-0.217732	5.96293	-0.272719	Diagnosed After Sample
rs1990301	123.254	CEACAM5	-0.180734	6.29161	-0.264899	Diagnosed After Sample
rs1990302	123.751	CEACAM5	-0.180898	6.29166	-0.264733	Diagnosed After Sample
rs2109072	121.396	CEACAM5	-0.179745	6.39658	-0.268993	Diagnosed After Sample
rs73045046	155.036	CEACAM5	-0.21835	5.70317	-0.270458	Diagnosed After Sample
rs12459934	154.682	CEACAM5	-0.217842	5.60197	-0.266221	Diagnosed After Sample
rs12979109	167.072	CEACAM5	-0.221882	6.00783	-0.274862	Diagnosed After Sample
rs12461373	166.698	CEACAM5	-0.222405	6.19305	-0.279755	Diagnosed After Sample
rs7256597	172.134	CEACAM5	-0.22327	5.95754	-0.272742	Diagnosed After Sample
rs7257962	172.162	CEACAM5	-0.223252	5.964	-0.272876	Diagnosed After Sample
rs3928915	171.307	CEACAM5	-0.223766	6.54667	-0.287793	Diagnosed After Sample
rs3928918	172.68	CEACAM5	-0.225623	6.65547	-0.292576	Diagnosed After Sample
rs3928919	172.501	CEACAM5	-0.225441	6.65986	-0.292677	Diagnosed After Sample
rs7250222	174.618	CEACAM5	-0.226084	6.61565	-0.289699	Diagnosed After Sample
rs71334989	148.459	CEACAM5	-0.223286	5.44701	-0.277123	Diagnosed After Sample
rs7256221	190.333	CEACAM5	-0.242226	7.55198	-0.315892	Diagnosed After Sample
rs10402825	190.055	CEACAM5	-0.244399	7.49227	-0.31563	Diagnosed After Sample
rs12971352	190.375	CEACAM5	-0.244238	7.2941	-0.311429	Diagnosed After Sample
rs28683503	190.294	CEACAM5	-0.244182	7.29308	-0.311414	Diagnosed After Sample
rs34155934	187.43	CEACAM5	-0.242888	7.50496	-0.318174	Diagnosed After Sample
rs35091611	187.422	CEACAM5	-0.242881	7.50328	-0.318135	Diagnosed After Sample
rs10415940	184.092	CEACAM5	-0.239807	7.86126	-0.322823	Diagnosed After Sample
rs889365	190.082	CEACAM5	-0.241993	7.57263	-0.316101	Diagnosed After Sample
rs7257798	190.045	CEACAM5	-0.241924	7.57255	-0.316095	Diagnosed After Sample
rs7259215	187.478	CEACAM5	-0.240187	7.62763	-0.316937	Diagnosed After Sample
rs8106491	87.7317	CEACAM5	0.138178	5.83283	0.230693	Diagnosed After Sample
rs8105784	87.4978	CEACAM5	0.138003	5.82066	0.230302	Diagnosed After Sample
rs12985771	134.894	CEACAM5	0.169617	5.27749	0.216838	Diagnosed After Sample
rs55997514	134.414	CEACAM5	0.169478	5.3077	0.217744	Diagnosed After Sample
rs7252828	90.7493	CEACAM5	0.132119	5.69524	0.215736	Diagnosed After Sample
rs11667651	103.913	CEACAM5	0.142354	5.6836	0.216605	Diagnosed After Sample
rs4803505	92.666	CEACAM5	0.133442	5.52678	0.213052	Diagnosed After Sample
rs10421687	91.1064	CEACAM5	0.132203	5.53628	0.212926	Diagnosed After Sample
rs10411488	96.0014	CEACAM5	0.136031	5.52856	0.212991	Diagnosed After Sample
rs11881921	103.442	CEACAM5	0.142098	5.6117	0.214918	Diagnosed After Sample
rs11672324	95.8719	CEACAM5	0.135908	5.52769	0.21296	Diagnosed After Sample
rs10425443	90.2564	CEACAM5	0.131653	5.62603	0.214015	Diagnosed After Sample
rs4802128	89.3401	CEACAM5	0.130935	5.40542	0.209384	Diagnosed After Sample
rs4802129	89.27	CEACAM5	0.13088	5.40481	0.209364	Diagnosed After Sample
rs4239514	92.9574	CEACAM5	0.133518	5.30518	0.20778	Diagnosed After Sample
rs8106723	88.8601	CEACAM5	0.130416	5.22928	0.206222	Diagnosed After Sample
rs10414063	91.8788	CEACAM5	0.132581	5.32935	0.208165	Diagnosed After Sample
rs10412553	88.2679	CEACAM5	0.129806	5.34448	0.208623	Diagnosed After Sample
19:42247411_CT_C	89.576	CEACAM5	0.131134	5.7068	0.216725	Diagnosed After Sample
rs4803506	136.85	CEACAM5	0.167218	6.25546	0.231143	Diagnosed After Sample
rs748249	98.1725	CEACAM5	0.137993	5.22232	0.206319	Diagnosed After Sample
19:42248599_AAGAG_A	134.589	CEACAM5	0.165551	6.32046	0.231718	Diagnosed After Sample
rs10415317	86.8481	CEACAM5	0.128517	5.14006	0.203427	Diagnosed After Sample
rs7255070	98.4556	CEACAM5	0.137748	5.31947	0.207161	Diagnosed After Sample
rs10853754	86.7296	CEACAM5	0.128648	5.23398	0.204849	Diagnosed After Sample
19:42255530_CT_C	95.408	CEACAM5	0.135564	5.01943	0.201971	Diagnosed After Sample
rs987066	89.8201	CEACAM5	0.131018	5.09366	0.201566	Diagnosed After Sample
rs11878239	93.9589	CEACAM5	0.134132	5.13351	0.202099	Diagnosed After Sample
rs4802130	93.7289	CEACAM5	0.134008	5.04683	0.20029	Diagnosed After Sample
rs200403417	135.366	CEACAM5	0.16622	5.60547	0.216242	Diagnosed After Sample
rs3764579	87.9086	CEACAM5	0.129882	5.16302	0.203285	Diagnosed After Sample
rs12973096	100.488	CEACAM5	0.139756	5.01489	0.200499	Diagnosed After Sample
rs3829668	133.549	CEACAM5	0.164747	5.96479	0.22344	Diagnosed After Sample
rs411482	242.335	CEACAM5	0.215656	6.09597	0.21613	Diagnosed After Sample
rs1236093	241.365	CEACAM5	0.215023	5.90951	0.211423	Diagnosed After Sample
rs454715	256.624	CEACAM5	-0.221126	5.68468	-0.205171	Diagnosed After Sample
rs2617801	257.957	CEACAM5	-0.221175	5.81229	-0.207484	Diagnosed After Sample
rs374886	257.027	CEACAM5	-0.220633	5.85658	-0.208029	Diagnosed After Sample
19:49145868_TAGG_T	269.124	CEACAM5	0.227273	5.67907	0.206205	Diagnosed After Sample
rs12973839	184.051	CEACAM5	0.182858	6.0178	0.213931	Diagnosed After Sample
rs35917314	184.772	CEACAM5	0.183669	5.71809	0.208087	Diagnosed After Sample
rs414299	182.511	CEACAM5	-0.180374	5.60892	-0.204149	Diagnosed After Sample
rs2353017	186.167	CEACAM5	0.183456	5.66649	0.206292	Diagnosed After Sample
rs112593985	287.095	CEACAM5	0.232122	5.76823	0.206408	Diagnosed After Sample
19:49160852_TTTTC_T	178.82	CEACAM5	0.184241	5.59644	0.211793	Diagnosed After Sample
19:49160860_CT_C	174.669	CEACAM5	0.184008	5.42479	0.21018	Diagnosed After Sample
rs8111874	360.332	CEACAM5	0.261426	6.89594	0.232438	Diagnosed After Sample
rs12462111	360.34	CEACAM5	0.260874	6.86818	0.23175	Diagnosed After Sample
rs368565	362.304	CEACAM5	-0.258353	8.26936	-0.262939	Diagnosed After Sample
rs35106244	460.464	CEACAM5	0.2996	8.13133	0.254734	Diagnosed After Sample
rs679574	523.61	CEACAM5	0.307091	9.60124	0.273339	Diagnosed After Sample
rs516316	523.938	CEACAM5	0.307131	9.59965	0.273309	Diagnosed After Sample
rs516246	523.577	CEACAM5	0.307007	9.59965	0.273309	Diagnosed After Sample
rs492602	523.813	CEACAM5	0.307102	9.59965	0.273309	Diagnosed After Sample
rs681343	523.794	CEACAM5	0.307034	9.59965	0.273309	Diagnosed After Sample
rs281377	404.674	CEACAM5	-0.271935	8.75356	-0.26905	Diagnosed After Sample
rs601338	524.507	CEACAM5	0.307358	9.59965	0.273309	Diagnosed After Sample
rs602662	490.842	CEACAM5	0.298109	7.99691	0.247971	Diagnosed After Sample
rs485186	485.6	CEACAM5	0.296551	7.82861	0.245526	Diagnosed After Sample
rs485073	482.928	CEACAM5	0.296346	8.10806	0.251086	Diagnosed After Sample
rs603985	483.874	CEACAM5	0.29662	8.11935	0.25119	Diagnosed After Sample
rs571689	491.214	CEACAM5	0.298605	7.9755	0.248536	Diagnosed After Sample
rs570794	491.119	CEACAM5	0.298578	7.974	0.248533	Diagnosed After Sample
rs569970	491.06	CEACAM5	0.29856	7.97266	0.248524	Diagnosed After Sample
rs2251034	485.884	CEACAM5	0.296888	7.94974	0.246799	Diagnosed After Sample
rs772423883	485.094	CEACAM5	0.296885	7.95474	0.247104	Diagnosed After Sample
rs2432132	403.611	CEACAM5	0.283065	6.7481	0.233694	Diagnosed After Sample
rs507855	483.877	CEACAM5	0.29666	8.11036	0.249253	Diagnosed After Sample
rs507766	483.322	CEACAM5	0.296512	8.10926	0.249231	Diagnosed After Sample
rs507711	483.795	CEACAM5	0.296661	8.10868	0.249218	Diagnosed After Sample
rs506897	485.471	CEACAM5	0.29676	7.9683	0.246872	Diagnosed After Sample
rs504963	485.026	CEACAM5	0.296606	8.08032	0.248423	Diagnosed After Sample
rs632111	483.885	CEACAM5	0.296235	8.04021	0.247932	Diagnosed After Sample
rs503279	485.323	CEACAM5	0.296674	7.96189	0.246724	Diagnosed After Sample
rs633372	484.017	CEACAM5	0.296335	7.92983	0.246379	Diagnosed After Sample
rs2638280	478.734	CEACAM5	0.296074	8.03881	0.249691	Diagnosed After Sample
rs2548458	471.872	CEACAM5	0.295756	7.78439	0.246907	Diagnosed After Sample
rs2548459	484.019	CEACAM5	0.296434	7.95555	0.246736	Diagnosed After Sample
rs692854	480.737	CEACAM5	0.295399	7.77479	0.243931	Diagnosed After Sample
19:49209543_CAA_C	483.865	CEACAM5	0.296687	7.7988	0.245133	Diagnosed After Sample
rs1688264	481.197	CEACAM5	0.29558	7.79775	0.244721	Diagnosed After Sample
rs1704773	480.702	CEACAM5	0.295342	7.73742	0.243481	Diagnosed After Sample
rs646327	474.617	CEACAM5	0.29349	7.87048	0.245322	Diagnosed After Sample
rs2638281	334.053	CEACAM5	0.250451	6.48672	0.227035	Diagnosed After Sample
rs202155306	309.435	CEACAM5	0.290851	6.33379	0.266683	Diagnosed After Sample
rs78736419	387.19	CEACAM5	0.283599	7.17462	0.249076	Diagnosed After Sample
rs36195416	387.193	CEACAM5	0.283599	7.17753	0.249124	Diagnosed After Sample
rs676388	467.458	CEACAM5	0.291451	8.77822	0.260878	Diagnosed After Sample
rs584768	466.095	CEACAM5	0.291282	8.79892	0.261448	Diagnosed After Sample
rs2452170	465.956	CEACAM5	0.291251	8.80181	0.261525	Diagnosed After Sample
rs28894750	468.762	CEACAM5	0.292359	8.71528	0.26071	Diagnosed After Sample
rs2638282	464.028	CEACAM5	0.29062	8.94436	0.263936	Diagnosed After Sample
19:49213853_AT_A	368.064	CEACAM5	-0.260926	8.32546	-0.264896	Diagnosed After Sample
rs281378	250.476	CEACAM5	-0.223018	6.34337	-0.236591	Diagnosed After Sample
rs281379	454.805	CEACAM5	0.288212	8.72669	0.262245	Diagnosed After Sample
rs281380	266.528	CEACAM5	-0.226799	6.99413	-0.250576	Diagnosed After Sample
rs281381	209.184	CEACAM5	-0.204576	5.42109	-0.22081	Diagnosed After Sample
rs4002471	379.826	CEACAM5	0.264636	6.75807	0.232026	Diagnosed After Sample
rs204248	211.09	CEACAM5	-0.206053	5.23294	-0.216356	Diagnosed After Sample
rs281386	208.339	CEACAM5	-0.204397	5.1338	-0.213559	Diagnosed After Sample
rs35866622	444.744	CEACAM5	0.287845	7.83387	0.249482	Diagnosed After Sample
rs33988101	377.649	CEACAM5	0.264003	6.78441	0.232696	Diagnosed After Sample
rs12978750	377.69	CEACAM5	0.264053	6.77585	0.232513	Diagnosed After Sample
rs12978752	377.637	CEACAM5	0.264035	6.77435	0.232486	Diagnosed After Sample
rs12979278	376.319	CEACAM5	0.263458	6.68384	0.230653	Diagnosed After Sample
rs660745	381.743	CEACAM5	0.26363	6.31267	0.221557	Diagnosed After Sample
rs11672900	378.566	CEACAM5	0.264247	6.14592	0.220299	Diagnosed After Sample
19:49220791_CT_C	223.919	CEACAM5	-0.210736	5.93234	-0.229391	Diagnosed After Sample
rs4302147	376.276	CEACAM5	0.278347	6.80238	0.241708	Diagnosed After Sample
rs281395	201.078	CEACAM5	-0.199677	5.40926	-0.216814	Diagnosed After Sample
rs281394	207.32	CEACAM5	-0.203483	5.34179	-0.216001	Diagnosed After Sample
rs546308	268.592	CEACAM5	0.224291	5.4712	0.20676	Diagnosed After Sample
rs629504	269.093	CEACAM5	0.224565	5.47067	0.206752	Diagnosed After Sample
rs3859439	267.474	CEACAM5	0.22392	5.48176	0.207345	Diagnosed After Sample
rs281393	204.116	CEACAM5	-0.201552	5.48533	-0.219041	Diagnosed After Sample
rs519757	266.476	CEACAM5	0.223572	5.44685	0.206489	Diagnosed After Sample
rs11882796	367.867	CEACAM5	0.260173	6.91671	0.233498	Diagnosed After Sample
rs11666792	373.908	CEACAM5	0.26188	7.75227	0.247191	Diagnosed After Sample
rs12979891	373.817	CEACAM5	0.261825	7.74881	0.247112	Diagnosed After Sample
rs11878908	374.108	CEACAM5	0.261895	7.51199	0.243351	Diagnosed After Sample
rs2287921	373.479	CEACAM5	0.261547	7.34145	0.240341	Diagnosed After Sample
rs479486	349.918	CEACAM5	0.252311	7.67643	0.246586	Diagnosed After Sample
rs8112983	372.481	CEACAM5	0.26093	7.7561	0.247902	Diagnosed After Sample
rs2287922	372.805	CEACAM5	0.261458	7.93689	0.249621	Diagnosed After Sample
rs281408	235.235	CEACAM5	-0.20794	7.24649	-0.240098	Diagnosed After Sample
rs412712	233.698	CEACAM5	-0.20712	7.17301	-0.238917	Diagnosed After Sample
rs439523	312.481	CEACAM5	0.237539	7.20604	0.231951	Diagnosed After Sample
rs34801352	286.763	CEACAM5	0.231024	5.82435	0.2053	Diagnosed After Sample
rs12979144	234.224	CEACAM5	-0.207747	7.39702	-0.243427	Diagnosed After Sample
rs12978499	234.356	CEACAM5	-0.207806	7.39671	-0.243422	Diagnosed After Sample
rs418464	308.59	CEACAM5	0.237141	7.67419	0.239718	Diagnosed After Sample
rs452270	301.225	CEACAM5	0.23401	7.33682	0.234587	Diagnosed After Sample
rs1231281	304.077	CEACAM5	0.234469	7.50094	0.235933	Diagnosed After Sample
rs12981072	204.151	CEACAM5	-0.193561	6.77698	-0.23393	Diagnosed After Sample
rs380743	303.003	CEACAM5	0.236186	7.2649	0.235137	Diagnosed After Sample
rs427248	301.963	CEACAM5	0.235745	7.29369	0.235432	Diagnosed After Sample
rs56066508	209.131	CEACAM5	-0.195226	7.05074	-0.23687	Diagnosed After Sample
rs973579	307.322	CEACAM5	0.236576	7.6095	0.238485	Diagnosed After Sample
rs2307018	205.636	CEACAM5	-0.193442	7.09984	-0.238568	Diagnosed After Sample
rs2307019	205.331	CEACAM5	-0.193284	7.09222	-0.238421	Diagnosed After Sample
rs838147	303.796	CEACAM5	-0.23446	7.46913	-0.236593	Diagnosed After Sample
rs12462324	206.899	CEACAM5	-0.194615	6.85158	-0.235273	Diagnosed After Sample
rs12460295	206.905	CEACAM5	-0.194622	6.85044	-0.23526	Diagnosed After Sample
rs11672046	207	CEACAM5	-0.19473	6.84909	-0.235348	Diagnosed After Sample
rs8108136	207.013	CEACAM5	-0.194751	6.84804	-0.235357	Diagnosed After Sample
rs8108468	207.038	CEACAM5	-0.194775	6.84611	-0.235351	Diagnosed After Sample
rs8111288	207.192	CEACAM5	-0.194866	6.86008	-0.23547	Diagnosed After Sample
rs8111399	207.05	CEACAM5	-0.194819	6.84626	-0.23542	Diagnosed After Sample
rs11381763	208.635	CEACAM5	-0.196339	6.88614	-0.235962	Diagnosed After Sample
rs56098615	208.638	CEACAM5	-0.196341	6.88629	-0.235967	Diagnosed After Sample
rs8111208	207.072	CEACAM5	-0.194841	6.84264	-0.235368	Diagnosed After Sample
rs838146	306.301	CEACAM5	-0.237075	7.58379	-0.238797	Diagnosed After Sample
rs11083948	207.136	CEACAM5	-0.194885	6.84281	-0.235406	Diagnosed After Sample
rs12611201	207.102	CEACAM5	-0.194895	6.84277	-0.23547	Diagnosed After Sample
rs12611203	207.294	CEACAM5	-0.195003	6.84028	-0.235422	Diagnosed After Sample
rs12611211	207.149	CEACAM5	-0.194938	6.84456	-0.235531	Diagnosed After Sample
rs12982115	206.342	CEACAM5	-0.194625	6.83121	-0.235384	Diagnosed After Sample
rs838145	354.727	CEACAM5	-0.258504	7.38297	-0.237628	Diagnosed After Sample
rs12975033	206.198	CEACAM5	-0.194641	6.7557	-0.233901	Diagnosed After Sample
rs12975781	172.057	CEACAM5	-0.180466	5.58561	-0.211326	Diagnosed After Sample
rs8102032	204.408	CEACAM5	-0.193623	6.75434	-0.234429	Diagnosed After Sample
rs8104897	204.485	CEACAM5	-0.193663	6.75405	-0.234426	Diagnosed After Sample
rs8105137	204.428	CEACAM5	-0.193649	6.75322	-0.234428	Diagnosed After Sample
rs8106205	226.55	CEACAM5	-0.202733	7.08237	-0.2371	Diagnosed After Sample
rs838144	302.481	CEACAM5	-0.234656	7.28259	-0.23354	Diagnosed After Sample
rs11667321	226.313	CEACAM5	-0.202671	7.07677	-0.237112	Diagnosed After Sample
rs28400015	205.957	CEACAM5	-0.194738	6.79176	-0.235352	Diagnosed After Sample
rs28400014	223.927	CEACAM5	-0.201386	7.09859	-0.236741	Diagnosed After Sample
rs28745910	301.419	CEACAM5	-0.235466	7.49473	-0.239192	Diagnosed After Sample
rs12327653	72.0475	CEACAM5	-0.131091	6.01697	-0.259076	Diagnosed After Sample
rs8103840	239.313	CEACAM5	-0.208918	6.03245	-0.213542	Diagnosed After Sample
rs838133	226.135	CEACAM5	-0.209641	6.19841	-0.223216	Diagnosed After Sample
rs1698114	161.63	CEACAM5	-0.182294	5.74782	-0.221212	Diagnosed After Sample
rs1698113	163.754	CEACAM5	-0.183419	5.77216	-0.221655	Diagnosed After Sample
rs739320	220.069	CEACAM5	-0.210916	5.56102	-0.21985	Diagnosed After Sample
rs7868232	36.3826	CEACAM5	-0.087621	7.89119	-0.285236	Diagnosed After Sample
rs35434910	42.5045	CEACAM5	-0.0997389	10.6352	-0.351016	Diagnosed After Sample
9:136045422_CA_C	30.9513	CEACAM5	0.0756627	5.18525	0.214907	Diagnosed After Sample
rs6597604	34.4443	CEACAM5	-0.0803794	6.29293	-0.236985	Diagnosed After Sample
rs2886307	34.414	CEACAM5	-0.0806377	6.15582	-0.235276	Diagnosed After Sample
rs11793170	35.3912	CEACAM5	-0.0820085	6.25356	-0.237448	Diagnosed After Sample
rs35333961	34.511	CEACAM5	-0.0799327	5.19281	-0.210053	Diagnosed After Sample
rs75558026	34.3085	CEACAM5	-0.0797439	5.1916	-0.210082	Diagnosed After Sample
rs35301114	34.3337	CEACAM5	-0.0797751	5.1916	-0.210082	Diagnosed After Sample
rs34287205	34.3561	CEACAM5	-0.0797116	5.19916	-0.210185	Diagnosed After Sample
rs76123860	34.5538	CEACAM5	-0.0799644	5.47819	-0.216354	Diagnosed After Sample
rs35535549	34.4236	CEACAM5	-0.0798437	5.53287	-0.217607	Diagnosed After Sample
rs11793870	34.1571	CEACAM5	-0.0795909	5.53413	-0.217694	Diagnosed After Sample
rs6597606	33.3739	CEACAM5	-0.0784762	5.54909	-0.21794	Diagnosed After Sample
rs10901240	34.5056	CEACAM5	-0.0799058	5.26857	-0.212109	Diagnosed After Sample
rs11244025	34.3548	CEACAM5	-0.0797309	5.26776	-0.212106	Diagnosed After Sample
rs11788544	34.5665	CEACAM5	-0.0798119	5.53065	-0.218202	Diagnosed After Sample
rs4348570	27.6322	CEACAM5	-0.0700727	5.05269	-0.208512	Diagnosed After Sample
rs11795315	32.3438	CEACAM5	-0.0776096	5.71981	-0.225896	Diagnosed After Sample
rs4128808	33.0202	CEACAM5	-0.0783805	5.68307	-0.225137	Diagnosed After Sample
rs11244037	51.8344	CEACAM5	-0.112813	11.2231	-0.367061	Diagnosed After Sample
rs7857390	5.86282	CEACAM5	-0.0290254	9.89614	-0.29215	Diagnosed After Sample
rs7873635	5.6573	CEACAM5	-0.0282997	10.5793	-0.301782	Diagnosed After Sample
rs8176719	21.5909	CEACAM5	-0.0601257	7.78504	-0.38196	Diagnosed Before Sample
rs8176719	21.5909	CEACAM5	-0.0601257	21.7265	-0.465227	Diagnosed After Sample
rs8176715	7.87217	CEACAM5	-0.0337367	12.7569	-0.332203	Diagnosed After Sample
rs4962040	5.80473	CEACAM5	0.0287081	10.6523	0.302272	Diagnosed After Sample
rs8176702	5.86369	CEACAM5	0.0288728	10.741	0.303527	Diagnosed After Sample
rs2073826	6.30362	CEACAM5	0.0298519	13.0668	0.331626	Diagnosed After Sample
rs687621	22.9938	CEACAM5	-0.0629486	7.49026	-0.369688	Diagnosed Before Sample
rs687621	22.9938	CEACAM5	-0.0629486	24.6918	-0.505431	Diagnosed After Sample
rs687289	23.1523	CEACAM5	-0.0631681	7.65115	-0.373962	Diagnosed Before Sample
rs687289	23.1523	CEACAM5	-0.0631681	25.4897	-0.512314	Diagnosed After Sample
rs2073827	6.28158	CEACAM5	0.0297794	13.3508	0.335458	Diagnosed After Sample
rs2073828	6.26189	CEACAM5	0.0297282	13.3477	0.335408	Diagnosed After Sample
rs8176691	5.90447	CEACAM5	0.0289819	10.811	0.304612	Diagnosed After Sample
rs8176690	6.18176	CEACAM5	0.0295353	13.0232	0.331627	Diagnosed After Sample
rs797039819	6.12107	CEACAM5	0.0294196	12.4999	0.325261	Diagnosed After Sample
rs8176689	6.29427	CEACAM5	0.0298337	13.0036	0.331266	Diagnosed After Sample
9:136138607_TTTTTGTTGTTGTTGTTG_T	5.79903	CEACAM5	0.0287585	10.7656	0.304748	Diagnosed After Sample
9:136138765_GCGCCCACCACTA_G	180.561	CEACAM5	-0.221586	16.1039	-0.729721	Diagnosed Before Sample
9:136138765_GCGCCCACCACTA_G	180.561	CEACAM5	-0.221586	47.4739	-0.859468	Diagnosed After Sample
rs657152	21.6438	CEACAM5	-0.0598801	7.63131	-0.376248	Diagnosed Before Sample
rs657152	21.6438	CEACAM5	-0.0598801	20.6327	-0.449975	Diagnosed After Sample
rs8176682	5.74944	CEACAM5	0.0285547	10.6932	0.303289	Diagnosed After Sample
rs8176681	6.12291	CEACAM5	0.0293808	13.0075	0.331165	Diagnosed After Sample
rs782134971	129.744	CEACAM5	-0.165201	10.6359	-0.497196	Diagnosed Before Sample
rs782134971	129.744	CEACAM5	-0.165201	30.1161	-0.588043	Diagnosed After Sample
rs782095625	40.7516	CEACAM5	-0.0875559	7.35868	-0.374698	Diagnosed Before Sample
rs782095625	40.7516	CEACAM5	-0.0875559	23.1523	-0.504037	Diagnosed After Sample
9:136141646_CAA_C	21.0351	CEACAM5	-0.0594256	5.70537	-0.312094	Diagnosed Before Sample
9:136141646_CAA_C	21.0351	CEACAM5	-0.0594256	21.8784	-0.459516	Diagnosed After Sample
rs2519093	185.163	CEACAM5	-0.221737	15.927	-0.707637	Diagnosed Before Sample
rs2519093	185.163	CEACAM5	-0.221737	46.2715	-0.834057	Diagnosed After Sample
rs139561292	6.5828	CEACAM5	-0.0308679	12.7283	-0.329845	Diagnosed After Sample
rs514659	25.6037	CEACAM5	-0.0662693	8.10304	-0.384092	Diagnosed Before Sample
rs514659	25.6037	CEACAM5	-0.0662693	24.3133	-0.494694	Diagnosed After Sample
rs644234	21.1241	CEACAM5	-0.0591527	8.10577	-0.385211	Diagnosed Before Sample
rs644234	21.1241	CEACAM5	-0.0591527	20.4751	-0.448342	Diagnosed After Sample
rs643434	21.0741	CEACAM5	-0.0590899	8.10577	-0.385211	Diagnosed Before Sample
rs643434	21.0741	CEACAM5	-0.0590899	20.5124	-0.448977	Diagnosed After Sample
9:136142671_AT_A	9.42712	CEACAM5	0.0374544	12.2965	0.323653	Diagnosed After Sample
rs543040	22.9246	CEACAM5	-0.0628987	8.0947	-0.383984	Diagnosed Before Sample
rs543040	22.9246	CEACAM5	-0.0628987	24.8373	-0.505765	Diagnosed After Sample
rs613534	21.147	CEACAM5	-0.0591862	8.10577	-0.385211	Diagnosed Before Sample
rs613534	21.147	CEACAM5	-0.0591862	20.4756	-0.44835	Diagnosed After Sample
rs543968	21.147	CEACAM5	-0.0591862	8.10577	-0.385211	Diagnosed Before Sample
rs543968	21.147	CEACAM5	-0.0591862	20.4756	-0.44835	Diagnosed After Sample
rs36058710	16.8678	CEACAM5	-0.0564037	7.39661	-0.382469	Diagnosed Before Sample
rs36058710	16.8678	CEACAM5	-0.0564037	25.5496	-0.533422	Diagnosed After Sample
rs544873	21.147	CEACAM5	-0.0591862	8.10577	-0.385211	Diagnosed Before Sample
rs544873	21.147	CEACAM5	-0.0591862	20.4756	-0.44835	Diagnosed After Sample
rs545971	23.0777	CEACAM5	-0.0629857	8.10304	-0.384092	Diagnosed Before Sample
rs545971	23.0777	CEACAM5	-0.0629857	24.9107	-0.504757	Diagnosed After Sample
rs612169	23.0579	CEACAM5	-0.062974	8.10304	-0.384092	Diagnosed Before Sample
rs612169	23.0579	CEACAM5	-0.062974	24.9107	-0.504757	Diagnosed After Sample
rs8176668	5.52651	CEACAM5	0.0279056	10.754	0.303616	Diagnosed After Sample
rs597988	23.0452	CEACAM5	-0.0629472	8.10062	-0.384037	Diagnosed Before Sample
rs597988	23.0452	CEACAM5	-0.0629472	24.9124	-0.504804	Diagnosed After Sample
rs597974	22.7803	CEACAM5	-0.0627017	8.26515	-0.39073	Diagnosed Before Sample
rs597974	22.7803	CEACAM5	-0.0627017	24.8753	-0.505038	Diagnosed After Sample
rs576123	22.7803	CEACAM5	-0.0627017	8.26515	-0.39073	Diagnosed Before Sample
rs576123	22.7803	CEACAM5	-0.0627017	24.8753	-0.505038	Diagnosed After Sample
rs576125	22.7803	CEACAM5	-0.0627017	8.26515	-0.39073	Diagnosed Before Sample
rs576125	22.7803	CEACAM5	-0.0627017	24.8753	-0.505038	Diagnosed After Sample
rs8176663	23.0772	CEACAM5	-0.0629849	8.10304	-0.384092	Diagnosed Before Sample
rs8176663	23.0772	CEACAM5	-0.0629849	24.9107	-0.504757	Diagnosed After Sample
rs7036642	5.54749	CEACAM5	0.0279798	10.5682	0.300809	Diagnosed After Sample
rs491626	23.0772	CEACAM5	-0.0629849	8.10304	-0.384092	Diagnosed Before Sample
rs491626	23.0772	CEACAM5	-0.0629849	24.9107	-0.504757	Diagnosed After Sample
rs492488	23.0769	CEACAM5	-0.0629847	8.10304	-0.384092	Diagnosed Before Sample
rs492488	23.0769	CEACAM5	-0.0629847	24.9107	-0.504757	Diagnosed After Sample
rs493246	23.0767	CEACAM5	-0.0629845	8.10304	-0.384092	Diagnosed Before Sample
rs493246	23.0767	CEACAM5	-0.0629845	24.9107	-0.504757	Diagnosed After Sample
rs494242	21.168	CEACAM5	-0.0592193	8.10577	-0.385211	Diagnosed Before Sample
rs494242	21.168	CEACAM5	-0.0592193	20.4874	-0.448483	Diagnosed After Sample
rs495203	23.0672	CEACAM5	-0.0629721	8.10304	-0.384092	Diagnosed Before Sample
rs495203	23.0672	CEACAM5	-0.0629721	24.9249	-0.50491	Diagnosed After Sample
rs9411377	29.0531	CEACAM5	-0.0738742	9.57122	-0.451157	Diagnosed Before Sample
rs9411377	29.0531	CEACAM5	-0.0738742	27.6904	-0.557722	Diagnosed After Sample
rs13292932	21.5178	CEACAM5	-0.0619433	6.89514	-0.363251	Diagnosed Before Sample
rs13292932	21.5178	CEACAM5	-0.0619433	23.5038	-0.49796	Diagnosed After Sample
rs9411378	116.039	CEACAM5	-0.169735	9.15088	-0.488024	Diagnosed Before Sample
rs9411378	116.039	CEACAM5	-0.169735	26.1025	-0.586272	Diagnosed After Sample
rs582118	23.0596	CEACAM5	-0.0629644	8.10304	-0.384092	Diagnosed Before Sample
rs582118	23.0596	CEACAM5	-0.0629644	24.9362	-0.505052	Diagnosed After Sample
rs582094	22.8608	CEACAM5	-0.0627557	8.0147099999999991	-0.382137	Diagnosed Before Sample
rs582094	22.8608	CEACAM5	-0.0627557	24.9013	-0.50496	Diagnosed After Sample
rs34357864	22.6758	CEACAM5	-0.0624805	8.12963	-0.3847	Diagnosed Before Sample
rs34357864	22.6758	CEACAM5	-0.0624805	24.9683	-0.505104	Diagnosed After Sample
rs2769071	22.8532	CEACAM5	-0.0627016	8.09247	-0.383904	Diagnosed Before Sample
rs2769071	22.8532	CEACAM5	-0.0627016	24.9392	-0.505155	Diagnosed After Sample
rs782819119	20.2743	CEACAM5	-0.0597516	7.85988	-0.387225	Diagnosed Before Sample
rs782819119	20.2743	CEACAM5	-0.0597516	24.5903	-0.50822	Diagnosed After Sample
rs677355	23.11	CEACAM5	-0.0630556	8.04193	-0.382713	Diagnosed Before Sample
rs677355	23.11	CEACAM5	-0.0630556	24.9377	-0.505073	Diagnosed After Sample
rs59602812	22.4125	CEACAM5	-0.0621074	8.2194	-0.387865	Diagnosed Before Sample
rs59602812	22.4125	CEACAM5	-0.0621074	24.9801	-0.50538	Diagnosed After Sample
rs676996	23.0543	CEACAM5	-0.0629595	8.10304	-0.384092	Diagnosed Before Sample
rs676996	23.0543	CEACAM5	-0.0629595	24.9362	-0.505052	Diagnosed After Sample
rs676457	23.0486	CEACAM5	-0.0629514	8.10304	-0.384092	Diagnosed Before Sample
rs676457	23.0486	CEACAM5	-0.0629514	24.9362	-0.505052	Diagnosed After Sample
rs527210	21.808	CEACAM5	-0.0615517	8.05169	-0.383985	Diagnosed Before Sample
rs527210	21.808	CEACAM5	-0.0615517	23.3768	-0.490753	Diagnosed After Sample
rs782455289	22.0588	CEACAM5	-0.0616652	8.03618	-0.383244	Diagnosed Before Sample
rs782455289	22.0588	CEACAM5	-0.0616652	24.8283	-0.504253	Diagnosed After Sample
rs550057	128.844	CEACAM5	-0.164431	11.0504	-0.502595	Diagnosed Before Sample
rs550057	128.844	CEACAM5	-0.164431	30.1071	-0.587908	Diagnosed After Sample
rs674302	23.0629	CEACAM5	-0.0629692	8.10304	-0.384092	Diagnosed Before Sample
rs674302	23.0629	CEACAM5	-0.0629692	24.9249	-0.50491	Diagnosed After Sample
rs7046674	5.57937	CEACAM5	0.028062	10.7582	0.303699	Diagnosed After Sample
rs554833	23.278	CEACAM5	-0.063278	8.10304	-0.384092	Diagnosed Before Sample
rs554833	23.278	CEACAM5	-0.063278	24.9851	-0.50544	Diagnosed After Sample
rs8176649	5.62338	CEACAM5	0.0282317	10.683	0.302868	Diagnosed After Sample
rs660340	11.6315	CEACAM5	-0.0413415	10.0422	-0.281164	Diagnosed After Sample
rs581107	11.7548	CEACAM5	-0.0415647	10.0571	-0.281373	Diagnosed After Sample
rs659104	11.6535	CEACAM5	-0.0413859	10.0543	-0.281336	Diagnosed After Sample
rs647800	10.9171	CEACAM5	-0.0401218	7.98739	-0.24889	Diagnosed After Sample
rs473533	11.6291	CEACAM5	-0.0413378	10.055	-0.281345	Diagnosed After Sample
rs475419	11.9667	CEACAM5	-0.0419813	10.055	-0.281345	Diagnosed After Sample
rs476410	11.7654	CEACAM5	-0.0416018	10.0542	-0.28117	Diagnosed After Sample
rs645982	11.7101	CEACAM5	-0.0414952	10.0527	-0.281319	Diagnosed After Sample
rs500498	11.8445	CEACAM5	-0.0417891	10.0301	-0.280865	Diagnosed After Sample
rs500499	11.8528	CEACAM5	-0.0418061	10.0297	-0.280862	Diagnosed After Sample
rs781822643	20.7698	CEACAM5	-0.0589956	8.91119	-0.406832	Diagnosed Before Sample
rs781822643	20.7698	CEACAM5	-0.0589956	20.2777	-0.448063	Diagnosed After Sample
rs8176645	16.6461	CEACAM5	-0.0610162	6.20388	-0.383873	Diagnosed Before Sample
rs8176645	16.6461	CEACAM5	-0.0610162	14.0069	-0.42046	Diagnosed After Sample
rs505922	24.4297	CEACAM5	-0.0650312	9.00611	-0.404222	Diagnosed Before Sample
rs505922	24.4297	CEACAM5	-0.0650312	25.2645	-0.508576	Diagnosed After Sample
rs507666	184.558	CEACAM5	-0.221293	15.8659	-0.705975	Diagnosed Before Sample
rs507666	184.558	CEACAM5	-0.221293	45.9361	-0.830329	Diagnosed After Sample
rs529565	24.1337	CEACAM5	-0.0645696	9.19662	-0.408859	Diagnosed Before Sample
rs529565	24.1337	CEACAM5	-0.0645696	25.1063	-0.507908	Diagnosed After Sample
rs630510	12.8524	CEACAM5	-0.0434244	9.02849	-0.268628	Diagnosed After Sample
rs115478735	178.677	CEACAM5	-0.22001	15.2416	-0.699236	Diagnosed Before Sample
rs115478735	178.677	CEACAM5	-0.22001	46.5843	-0.846368	Diagnosed After Sample
rs630014	12.8524	CEACAM5	-0.0434244	9.02849	-0.268628	Diagnosed After Sample
rs532436	183.153	CEACAM5	-0.220292	15.8659	-0.705975	Diagnosed Before Sample
rs532436	183.153	CEACAM5	-0.220292	45.9481	-0.830835	Diagnosed After Sample
rs616154	11.6523	CEACAM5	-0.0412011	8.80416	-0.26439	Diagnosed After Sample
rs559723	11.7982	CEACAM5	-0.0414726	8.86737	-0.26552	Diagnosed After Sample
9:136151579_TGGTGCAGGCGCAGGAAAAAATTGTGGCAATTCCTCA_T	183.179	CEACAM5	-0.220208	15.8659	-0.705975	Diagnosed Before Sample
9:136151579_TGGTGCAGGCGCAGGAAAAAATTGTGGCAATTCCTCA_T	183.179	CEACAM5	-0.220208	45.851	-0.829328	Diagnosed After Sample
rs600038	162.673	CEACAM5	-0.198676	14.6658	-0.652337	Diagnosed Before Sample
rs600038	162.673	CEACAM5	-0.198676	36.4857	-0.705701	Diagnosed After Sample
rs8176635	56.3105	CEACAM5	0.0992483	5.91126	0.217992	Diagnosed After Sample
rs651007	160.949	CEACAM5	-0.197494	14.8034	-0.655576	Diagnosed Before Sample
rs651007	160.949	CEACAM5	-0.197494	35.6589	-0.694388	Diagnosed After Sample
rs579459	160.938	CEACAM5	-0.197387	14.8034	-0.655576	Diagnosed Before Sample
rs579459	160.938	CEACAM5	-0.197387	35.6589	-0.694388	Diagnosed After Sample
rs649129	160.754	CEACAM5	-0.197554	14.8064	-0.655777	Diagnosed Before Sample
rs649129	160.754	CEACAM5	-0.197554	35.6722	-0.695135	Diagnosed After Sample
rs495828	160.58	CEACAM5	-0.196407	14.8034	-0.655576	Diagnosed Before Sample
rs495828	160.58	CEACAM5	-0.196407	35.3159	-0.688566	Diagnosed After Sample
rs635634	180.757	CEACAM5	-0.219908	15.8659	-0.705975	Diagnosed Before Sample
rs635634	180.757	CEACAM5	-0.219908	44.6061	-0.814706	Diagnosed After Sample
rs633862	11.8191	CEACAM5	-0.0418243	9.77133	-0.276824	Diagnosed After Sample
rs558240	85.4217	CEACAM5	-0.119628	5.92962	-0.316975	Diagnosed Before Sample
rs558240	85.4217	CEACAM5	-0.119628	13.6106	-0.333244	Diagnosed After Sample
rs623179	44.3903	CEACAM5	-0.0886512	5.83145	-0.217199	Diagnosed After Sample
rs9411395	69.6191	CEACAM5	-0.1107	6.33799	-0.321623	Diagnosed Before Sample
rs9411395	69.6191	CEACAM5	-0.1107	14.5496	-0.365427	Diagnosed After Sample
rs113103566	20.7001	CEACAM5	-0.0658894	5.6922	-0.246541	Diagnosed After Sample
rs587634593	38.426	CEACAM5	0.0923508	8.33691	0.306714	Diagnosed After Sample
rs2073935	27.6823	CEACAM5	0.0728231	6.27425	0.241774	Diagnosed After Sample
